# Supplementary material for: Evaluation of Amyloid Polypeptide Aggregation Inhibition and Disaggregation Activity of A-Type Procyanidins
Source: Pharmaceuticals (Basel). 2021 Oct 31;14(11):1118. doi: 10.3390/ph14111118 (PMC8623168; doi:10.3390/ph14111118)
Supplement: Supplementary file 1 [file pharmaceuticals-14-01118-s001.zip]

Archive with 1 entries (1 files):
- pharmaceuticals-1419397-supplementary.pdf
